# Supplementary material for: ﻿Molecular cytogenetic study on the scleractinian coral Micromussaamakusensis (Veron, 1990) (Hexacorallia, Anthozoa, Cnidaria): isolation of five fluorescence in situ hybridization markers
Source: Comp Cytogenet. 2025 Aug 7;19:135–54. doi: 10.3897/compcytogen.19.157310 (PMC12355185; doi:10.3897/compcytogen.19.157310)
Supplement: Supplementary material 6 — Histone H3 gene [file comparative_cytogenetics-19-135_article-157310__-s006.xlsx]

## Sheet: Sequence Data
	1
												*		*	*	*	*	*		*	*		*	*		*	*	*	*	*		*	*	*	*	*		*	*		*	*		*	*	*	*	*
MA-H3	T	A	T	G	G	C	T	C	G	T	A	C	C	A	A	G	C	A	G	A	C	A	G	C	T	C	G	A	A	A	A	T	C	A	A	C	T	G	G	T	G	G	A	A	A	A	G	C	T
Micromussa multipunctata HQ203608	-	A	T	G	G	C	T	C	G	T	A	C	C	A	A	G	C	A	G	A	C	G	G	C	T	C	G	A	A	A	A	T	C	A	A	C	T	G	G	T	G	G	A	A	A	A	G	C	T
Echinophyllia patula MF426128	-	-	-	-	-	-	-	-	-	-	T	C	C	A	A	G	C	A	G	A	C	G	G	C	T	C	G	A	A	A	A	T	C	A	A	C	T	G	G	T	G	G	A	A	A	A	G	C	T
Acropora formosa L11067	-	A	T	G	G	C	A	C	G	A	A	C	A	A	A	G	C	A	A	A	C	A	G	C	A	C	G	A	A	A	G	T	C	A	A	C	G	G	G	C	G	G	T	A	A	A	G	C	A
	201
	*	*	*	*	*		*	*		*	*		*	*	*	*	*	*	*	*	*	*	*	*	*	*		*	*	*	*	*	*	*	*		*	*	*	*	*		*	*	*	*	*		*
MA-H3	G	G	T	G	G	T	G	T	C	A	A	G	A	A	G	C	C	T	C	A	T	C	G	T	T	A	C	A	G	A	C	C	C	G	G	A	A	C	A	G	T	T	G	C	T	C	T	T	C
Micromussa multipunctata HQ203608	G	G	T	G	G	T	G	T	C	A	A	G	A	A	G	C	C	T	C	A	T	C	G	T	T	A	C	A	G	A	C	C	C	G	G	A	A	C	A	G	T	T	G	C	T	C	T	T	C
Echinophyllia patula MF426128	G	G	T	G	G	T	G	T	C	A	A	G	A	A	G	C	C	T	C	A	T	C	G	T	T	A	C	A	G	A	C	C	C	G	G	A	A	C	A	G	T	T	G	C	T	C	T	T	C
Acropora formosa L11067	G	G	T	G	G	A	G	T	G	A	A	A	A	A	G	C	C	T	C	A	T	C	G	T	T	A	T	A	G	A	C	C	C	G	G	T	A	C	A	G	T	G	G	C	T	C	T	A	C
	301
	*		*	*		*	*	*	*	*		*	*		*	*	*	*	*	*	*	*		*	*	*	*	*		*	*	*	*	*		*	*	*	*	*		*	*		*	*	*		*
MA-H3	C	C	T	T	T	C	A	G	C	G	T	C	T	T	G	T	G	C	G	A	G	A	A	A	T	T	G	C	A	C	A	G	G	A	T	T	T	C	A	A	A	A	C	G	G	A	C	C	T
Micromussa multipunctata HQ203608	C	C	T	T	T	C	A	G	C	G	T	C	T	T	G	T	G	C	G	A	G	A	A	A	T	T	G	C	A	C	A	G	G	A	T	T	T	C	A	A	A	A	C	G	G	A	C	C	T
Echinophyllia patula MF426128	C	C	T	T	T	C	A	G	C	G	T	C	T	T	G	T	G	C	G	A	G	A	G	A	T	T	G	C	A	C	A	G	G	A	T	T	T	C	A	A	A	A	C	G	G	A	C	C	T
Acropora formosa L11067	C	G	T	T	C	C	A	G	C	G	C	C	T	C	G	T	G	C	G	A	G	A	A	A	T	T	G	C	C	C	A	G	G	A	C	T	T	C	A	A	G	A	C	T	G	A	C	T	T
[truncated: 51 more columns]

## Sheet: Info
Title
Format
DataType	Nucleotide
4
Number Sites	282
Identical	.
Missing	?
Indel	-
