# Supplementary material for: ﻿Molecular cytogenetic study on the scleractinian coral Micromussaamakusensis (Veron, 1990) (Hexacorallia, Anthozoa, Cnidaria): isolation of five fluorescence in situ hybridization markers
Source: Comp Cytogenet. 2025 Aug 7;19:135–54. doi: 10.3897/compcytogen.19.157310 (PMC12355185; doi:10.3897/compcytogen.19.157310)
Supplement: Supplementary material 7 — 5S ribosomal RNA gene [file comparative_cytogenetics-19-135_article-157310__-s007.xlsx]

## Sheet: Sequence Data
	1

MA-5S	C	T	T	C	C	G	T	G	A	T	C	G	G	A	C	G	A	G	A	A	G	G	C	A	A	T	T	C	G	T	T	C	T	G	C	T	C	A	T	C	G	G	G	A	A	C	A	T	A
Favites pentagona LC644155	-	-	-	-	-	-	-	-	-	-	-	-	-	-	-	-	-	-	-	-	-	-	-	-	-	-	-	-	-	-	-	-	-	-	-	-	-	-	-	-	-	-	-	-	-	-	-	-	G
Coelastrea aspera LC120342	-	-	-	-	-	-	-	-	-	-	-	-	-	-	-	-	-	-	-	-	-	-	-	-	-	-	-	-	-	-	-	-	-	-	-	-	-	-	-	-	-	-	-	-	-	-	-	-	G
Acropora pruinosa LC557013	-	-	-	-	-	-	-	-	-	-	-	-	-	-	-	-	-	-	-	-	-	-	-	-	-	-	-	-	-	-	-	-	-	-	-	-	-	-	-	-	-	-	-	-	-	-	-	-	C
	101
														*														*					*				*	*								*	*
MA-5S	A	A	A	C	A	A	C	T	T	G	G	G	A	C	G	A	A	A	C	A	T	C	G	G	G	T	C	T	T	G	A	G	G	C	G	G	C	T	T	C	A	G	G	G	C	C	C	G	A
Favites pentagona LC644155	T	T	G	G	A	A	C	C	T	C	A	T	T	C	T	C	A	G	-	A	G	C	T	A	T	T	C	T	C	A	G	C	G	C	T	A	C	T	C	T	C	A	G	-	-	C	C	G	A
Coelastrea aspera LC120342	-	-	-	-	-	-	-	T	C	C	T	T	T	C	T	T	-	-	-	-	-	T	T	A	T	A	C	T	G	A	A	G	G	T	T	T	C	T	T	C	C	-	-	-	-	C	C	G	A
Acropora pruinosa LC557013	-	-	-	-	-	-	-	-	-	-	-	-	T	C	T	T	-	-	-	-	-	T	T	C	A	A	T	T	G	A	T	T	G	T	T	T	C	T	T	C	C	-	-	-	-	C	C	A	G
	201
	*					*					*					*		*
MA-5S	T	T	G	G	A	C	C	T	C	A	G	A	G	G	A	C	C	G	A	G	A	A	G	A	A	G	A	A	C	T	C	A	A	C	G	A	G	G	A	A	T	T	A	T	C	G	G	C	A
Favites pentagona LC644155	T	C	A	G	A	C	G	A	C	-	G	T	A	A	C	C	T	G	A	A	G	C	G	T	C	A	C	C	G	A	C	A	T	C	A	C	C	A	G	A	A	T	C	G	C	C	C	C	A
Coelastrea aspera LC120342	T	A	T	A	C	C	G	A	G	-	G	C	T	A	C	C	C	G	T	G	G	C	T	G	G	G	A	C	G	A	-	-	-	-	-	-	-	-	-	-	-	-	-	-	-	-	-	-	-
Acropora pruinosa LC557013	T	A	T	A	C	C	G	A	G	-	G	C	A	A	C	C	C	G	T	G	G	C	T	G	G	G	A	C	G	A	-	-	-	-	-	-	-	-	-	-	-	-	-	-	-	-	-	-	-
	301
												*																				*	*
MA-5S	A	G	-	A	C	C	G	C	G	-	G	C	G	C	G	G	A	G	G	G	-	-	C	A	T	C	T	T	G	G	G	A	A	C	-	-	-	-	-	-	-	-	-	-	-	-	-	-	-
Favites pentagona LC644155	A	A	T	A	T	T	T	T	C	-	A	C	T	C	A	T	A	A	T	G	A	T	T	G	C	T	C	T	A	A	A	A	A	G	-	-	-	-	-	-	-	-	-	-	-	-	-	-	-
Coelastrea aspera LC120342	-	-	-	-	T	T	T	T	C	C	A	C	-	-	-	-	-	A	G	C	C	C	A	G	T	T	C	C	A	A	A	A	A	T	C	A	G	T	T	T	A	A	T	A	T	A	T	G	A
Acropora pruinosa LC557013	-	-	-	-	T	T	T	T	C	C	A	C	-	-	-	-	-	A	G	C	C	C	G	G	T	T	C	C	A	A	A	A	A	T	C	A	G	T	T	T	A	A	T	A	T	A	T	G	A
	401
					*				*		*	*	*	*	*		*	*	*	*	*	*	*	*	*	*	*	*	*	*	*	*	*	*	*	*	*		*	*	*		*	*
MA-5S	A	C	T	C	A	G	A	C	C	T	C	T	T	G	A	T	C	T	T	A	G	C	C	A	A	A	A	G	G	C	C	G	A	G	A	A	G	T	G	A	T	A	C	C	G	A	A	G	G
Favites pentagona LC644155	A	-	-	-	A	C	A	C	C	C	C	T	T	G	A	-	C	T	T	A	G	C	C	A	A	A	A	G	G	C	C	G	A	G	A	A	G	C	G	A	T	G	C	C	G	A	G	A	C
Coelastrea aspera LC120342	T	-	-	-	A	C	T	A	C	A	C	T	T	G	A	T	C	T	T	A	G	C	C	A	A	A	A	G	G	C	C	G	A	G	A	A	G	C	G	A	T	A	C	C	G	G	-	A	C
Acropora pruinosa LC557013	T	-	-	-	A	C	T	A	C	A	C	T	T	G	A	T	C	T	T	A	G	C	C	A	A	A	A	G	G	C	C	G	A	G	A	A	G	C	G	A	T	G	C	C	C	G	-	A	A
	501
	*	*	*	*
MA-5S	G	T	G	G	T	C	A	A	T	A	T	G	T	T	G	T	C	C	G	C	T	G	A	C	A	C	C	A	T	T	G	T	T	C	T	T	G	A	C	A	T	C	A	G	A	G	G	C	C
Favites pentagona LC644155	G	T	G	G	G	C	A	A	T	A	T	T	-	-	-	-	-	-	-	C	T	G	A	C	G	C	C	-	-	-	-	-	-	-	-	-	-	-	-	-	-	C	G	G	G	G	G	C	C
Coelastrea aspera LC120342	G	T	G	G	A	C	A	A	T	A	T	T	-	-	-	-	-	-	-	C	T	G	A	C	A	C	C	-	-	-	-	-	-	-	-	-	-	-	-	-	-	C	G	G	G	G	G	C	C
Acropora pruinosa LC557013	G	T	G	G	-	-	-	-	-	-	-	-	-	-	-	-	-	-	-	-	-	-	-	-	-	-	-	-	-	-	-	-	-	-	-	-	-	-	-	-	-	-	-	-	-	-	-	-	-
	601
																																*			*		*	*
MA-5S	A	C	A	T	A	G	A	G	G	C	A	C	C	T	G	T	C	C	C	A	C	C	G	C	A	T	T	A	G	T	C	C	C	C	A	A	A	A	A	A	G	C	G	G	-	C	A	G	-
Favites pentagona LC644155	A	C	A	T	G	G	A	G	G	C	A	A	T	A	G	T	T	C	T	A	C	G	G	A	G	-	-	G	G	A	T	C	A	A	A	G	A	A	A	T	T	T	A	A	-	C	A	G	C
Coelastrea aspera LC120342	G	T	A	G	T	T	C	T	A	C	G	G	T	A	G	T	T	C	T	A	C	G	G	A	G	-	-	A	G	A	T	C	A	C	A	A	A	A	A	C	A	T	A	A	G	C	A	G	C
Acropora pruinosa LC557013	-	-	-	-	-	-	-	-	-	-	-	-	-	-	-	-	-	-	-	-	-	-	-	-	-	-	-	-	-	-	-	C	C	C	A	G	A	A	-	-	-	-	-	-	-	-	-	-	-
	701
					*		*		*	*		*
MA-5S	C	C	T	C	C	C	A	A	A	C	G	A	G	G	C	C	A	T	T	T	C	T	T	T	T	G	C	C	C	C	C	T	G	G	T	A	A	T	G	A	C	T	G	G	A	C	T	G	C
Favites pentagona LC644155	C	C	T	C	C	A	A	A	A	C	G	A	G	G	C	A	G	T	C	T	T	G	A	T	G	G	G	C	A	A	C	-	-	-	-	-	A	C	T	A	C	T	A	A	A	T	T	G	C
Coelastrea aspera LC120342	C	C	A	C	C	A	A	A	A	C	G	A	G	G	C	A	A	T	G	-	-	-	-	-	-	-	-	-	-	-	-	-	-	-	-	-	-	C	T	A	C	T	A	A	A	T	T	A	C
Acropora pruinosa LC557013	-	-	-	-	C	A	A	C	A	C	A	A	C	-	-	-	-	-	-	-	-	-	-	-	-	-	-	-	-	-	-	-	-	-	-	-	-	-	-	-	-	-	-	-	-	-	-	-	-
	801
								*		*	*		*	*		*																*	*	*						*				*		*			*
MA-5S	T	A	T	C	A	T	T	G	T	T	C	G	C	T	C	T	G	T	A	C	G	T	G	C	A	T	G	A	A	A	C	T	T	G	T	A	C	A	A	A	C	G	T	C	A	A	G	A	A
Favites pentagona LC644155	T	A	C	C	A	C	C	G	T	T	C	C	C	T	G	T	C	C	A	T	G	T	G	C	A	T	G	C	A	A	C	T	T	G	C	A	G	A	G	A	T	A	A	C	A	A	G	A	A
Coelastrea aspera LC120342	T	A	C	C	A	T	C	G	T	T	C	C	C	T	C	T	C	C	A	C	G	T	G	C	A	T	G	C	A	A	C	T	T	G	C	A	G	A	G	A	T	A	C	C	A	A	C	A	A
Acropora pruinosa LC557013	-	-	-	-	-	-	T	G	C	T	C	C	C	T	G	T	-	-	-	-	-	-	-	-	-	-	-	-	-	-	G	T	T	G	C	T	C	G	-	A	C	A	G	C	C	A	C	C	A
	901
																		*	*		*			*	*		*		*			*	*	*	*	*	*		*										*
MA-5S	-	-	-	-	-	-	-	-	-	-	-	-	-	-	G	G	A	C	C	G	T	T	-	A	A	A	A	C	A	C	T	A	A	A	T	T	T	T	C	A	-	T	C	T	C	-	-	A	T
Favites pentagona LC644155	T	C	A	T	T	T	G	C	T	C	T	G	G	T	G	G	G	C	C	G	T	T	T	A	A	A	A	T	A	C	T	A	A	A	T	T	T	T	C	G	-	C	C	C	C	-	-	T	T
Coelastrea aspera LC120342	-	-	A	T	T	T	G	C	T	C	T	G	G	T	G	G	C	C	C	G	T	T	T	A	A	A	A	G	A	C	T	A	A	A	T	T	T	-	C	A	A	C	C	C	C	-	-	T	T
Acropora pruinosa LC557013	-	-	-	-	-	-	-	-	-	-	-	-	-	-	-	-	C	C	C	T	T	A	T	A	A	G	A	G	A	A	C	A	A	A	T	T	T	T	C	G	-	C	G	A	T	G	A	T	T
	1001			1006
MA-5S	T	G	G	A	A	G
Favites pentagona LC644155	-	-	-	-	-	-
Coelastrea aspera LC120342	-	-	-	-	-	-
Acropora pruinosa LC557013	-	-	-	-	-	-
[truncated: 51 more columns]

## Sheet: Info
Title
Format
DataType	Nucleotide
2
Number Sites	1014
Identical	.
Missing	?
Indel	-
