# Supplementary material for: ﻿Molecular cytogenetic study on the scleractinian coral Micromussaamakusensis (Veron, 1990) (Hexacorallia, Anthozoa, Cnidaria): isolation of five fluorescence in situ hybridization markers
Source: Comp Cytogenet. 2025 Aug 7;19:135–54. doi: 10.3897/compcytogen.19.157310 (PMC12355185; doi:10.3897/compcytogen.19.157310)
Supplement: Supplementary material 8 — 18S ribosomal RNA gene [file comparative_cytogenetics-19-135_article-157310__-s008.xlsx]

## Sheet: 100 bp
	1
MA-18/28S	G	T	A	C	C	C	T	T	T	T	G	T	A	C	A	C	A	C	C	G	C	C	C	G	T	C	G	C	T	A	C	T	A	C	C	G	-	T	T	G	A	A	T	G	G	T	T	T	A
Micromussa amakusensis AB441403 18S-28S	-	-	-	-	-	-	-	-	-	-	-	-	-	-	-	-	-	-	-	-	-	-	-	-	-	-	-	-	-	A	C	T	A	C	C	G	A	T	T	G	A	A	T	G	G	T	T	T	A
Merulina sp. TS-2013 KF492681 18S-28S	-	-	-	-	-	-	-	-	-	-	-	-	-	-	-	-	-	-	-	-	-	-	-	-	-	-	-	-	-	-	-	-	-	-	-	-	-	-	-	-	-	-	T	G	G	T	T	T	A
Stylophora pistillata AJ619843 18S-5.8S	-	-	-	-	-	-	-	-	-	-	-	-	-	-	-	-	-	-	-	-	-	-	-	-	-	-	-	-	-	-	-	-	-	-	-	-	-	-	-	-	-	-	-	-	-	-	-	-	-
Heliofungia actiniformis AM849570 18S-ITS2	-	-	-	-	-	-	-	-	-	-	-	-	-	-	-	-	-	-	-	-	-	-	-	-	-	-	-	-	-	-	-	-	-	-	-	-	-	-	-	-	-	-	-	-	-	-	-	-	-
Orbicella franksi AY026375 28S	-	-	-	-	-	-	-	-	-	-	-	-	-	-	-	-	-	-	-	-	-	-	-	-	-	-	-	-	-	-	-	-	-	-	-	-	-	-	-	-	-	-	-	-	-	-	-	-	-
Pocillopora sp. A JFF-2010 FR729158 5.8S-28S	-	-	-	-	-	-	-	-	-	-	-	-	-	-	-	-	-	-	-	-	-	-	-	-	-	-	-	-	-	-	-	-	-	-	-	-	-	-	-	-	-	-	-	-	-	-	-	-	-
Stylophora pistillata FR819686 18S rRNA	C	T	G	C	C	C	T	T	T	-	G	T	A	C	A	C	A	C	C	G	C	C	C	G	T	C	G	C	T	A	C	T	A	C	C	G	A	T	T	G	A	A	T	G	G	T	T	T	A
Micromussa multipunctata HQ203487 28S	-	-	-	-	-	-	-	-	-	-	-	-	-	-	-	-	-	-	-	-	-	-	-	-	-	-	-	-	-	-	-	-	-	-	-	-	-	-	-	-	-	-	-	-	-	-	-	-	-
	101
MA-18/28S	G	C	C	G	G	A	A	A	G	T	T	G	G	T	C	A	A	A	C	T	T	G	A	T	C	A	T	T	T	A	G	A	G	G	G	A	G	T	A	A	A	A	G	T	C	G	T	A	A
Micromussa amakusensis AB441403 18S-28S	G	C	C	G	G	A	A	A	G	T	T	G	G	T	C	A	A	A	C	T	T	G	A	T	C	A	T	T	T	A	G	A	G	G	A	A	G	T	A	A	A	A	G	T	C	G	T	A	A
Merulina sp. TS-2013 KF492681 18S-28S	G	C	C	G	G	A	A	A	G	T	T	G	-	T	C	A	A	A	C	T	T	G	A	T	C	A	T	T	T	A	G	A	G	G	A	A	G	T	A	A	A	A	G	T	C	G	T	A	A
Stylophora pistillata AJ619843 18S-5.8S	G	C	C	G	G	G	A	A	G	T	T	G	T	T	C	A	A	A	C	T	T	G	A	T	C	A	T	T	T	A	G	A	G	G	A	A	G	T	A	A	A	A	G	T	C	G	T	A	A
Heliofungia actiniformis AM849570 18S-ITS2	-	-	-	-	-	-	-	-	G	T	T	G	G	T	C	A	A	A	C	T	T	G	A	T	C	A	T	T	T	A	G	A	G	G	A	A	G	T	A	A	A	A	G	T	C	G	T	A	A
Orbicella franksi AY026375 28S	-	-	-	-	-	-	-	-	-	-	-	-	-	-	-	-	-	-	-	-	-	-	-	-	-	-	-	-	-	-	-	-	-	-	-	-	-	-	-	-	-	-	-	-	-	-	-	-	-
Pocillopora sp. A JFF-2010 FR729158 5.8S-28S	-	-	-	-	-	-	-	-	-	-	-	-	-	-	-	-	-	-	-	-	-	-	-	-	-	-	-	-	-	-	-	-	-	-	-	-	-	-	-	-	-	-	-	-	-	-	-	-	-
Stylophora pistillata FR819686 18S rRNA	G	C	C	G	G	G	A	A	G	T	T	G	T	T	C	A	A	A	C	T	T	G	A	T	C	A	T	T	T	A	G	A	G	G	A	A	G	T	A	A	A	A	G	T	C	G	T	A	A
Micromussa multipunctata HQ203487 28S	-	-	-	-	-	-	-	-	-	-	-	-	-	-	-	-	-	-	-	-	-	-	-	-	-	-	-	-	-	-	-	-	-	-	-	-	-	-	-	-	-	-	-	-	-	-	-	-	-
	201
MA-18/28S	C	C	C	A	A	C	A	A	C	G	A	C	G	A	C	T	T	T	T	T	C	G	T	C	G	T	T	T	G	C	C	C	T	G	T	G	A	A	C	T	G	T	A	C	T	C	A	A	T
Micromussa amakusensis AB441403 18S-28S	T	C	C	A	A	G	A	A	C	G	A	C	G	A	C	T	T	T	T	T	C	G	T	C	G	T	T	T	G	C	C	C	T	G	T	G	A	A	C	T	G	T	A	C	T	C	A	A	T
Merulina sp. TS-2013 KF492681 18S-28S	T	C	C	A	-	-	A	G	C	G	A	C	A	A	C	T	-	-	-	C	C	G	T	T	G	T	C	T	G	C	T	C	T	G	T	G	A	A	C	C	G	T	A	C	C	A	A	A	C
Stylophora pistillata AJ619843 18S-5.8S	A	C	C	T	C	C	A	C	T	G	G	C	C	G	C	G	A	G	T	C	A	G	T	C	A	G	T	G	A	A	T	G	A	G	T	G	G	G	G	T	G	T	T	T	A	C	T	A	C
Heliofungia actiniformis AM849570 18S-ITS2	T	C	C	A	A	G	A	G	C	-	A	C	G	A	C	T	C	C	G	T	C	G	T	-	G	A	C	T	A	C	C	C	T	G	T	G	A	A	C	C	G	T	A	C	C	A	A	A	C
Orbicella franksi AY026375 28S	-	-	-	-	-	-	-	-	-	-	-	-	-	-	-	-	-	-	-	-	-	-	-	-	-	-	-	-	-	-	-	-	-	-	-	-	-	-	-	-	-	-	-	-	-	-	-	-	-
Pocillopora sp. A JFF-2010 FR729158 5.8S-28S	-	-	-	-	-	-	-	-	-	-	-	-	-	-	-	-	-	-	-	-	-	-	-	-	-	-	-	-	-	-	-	-	-	-	-	-	-	-	-	-	-	-	-	-	-	-	-	-	-
Stylophora pistillata FR819686 18S rRNA	-	-	-	-	-	-	-	-	-	-	-	-	-	-	-	-	-	-	-	-	-	-	-	-	-	-	-	-	-	-	-	-	-	-	-	-	-	-	-	-	-	-	-	-	-	-	-	-	-
Micromussa multipunctata HQ203487 28S	-	-	-	-	-	-	-	-	-	-	-	-	-	-	-	-	-	-	-	-	-	-	-	-	-	-	-	-	-	-	-	-	-	-	-	-	-	-	-	-	-	-	-	-	-	-	-	-	-
	301
MA-18/28S	G	A	A	T	G	-	-	-	-	-	-	-	-	-	-	-	-	-	-	-	-	-	-	-	-	-	-	-	-	-	-	-	-	-	G	G	C	C	G	A	G	T	C	G	C	C	G	G	C
Micromussa amakusensis AB441403 18S-28S	G	A	A	C	G	-	-	-	-	-	-	-	-	-	-	-	-	-	-	-	-	-	-	-	-	-	-	-	-	-	-	-	-	-	G	G	C	C	G	A	C	T	C	G	C	C	G	G	C
Merulina sp. TS-2013 KF492681 18S-28S	G	C	T	A	G	A	T	C	T	G	G	C	-	-	-	-	-	-	-	-	-	-	-	-	-	-	-	-	-	-	-	-	-	-	G	G	C	C	G	C	T	T	C	G	C	C	T	G	C
Stylophora pistillata AJ619843 18S-5.8S	A	A	G	A	G	C	G	C	C	?	?	G	A	C	G	A	G	C	C	C	C	C	G	G	G	C	T	G	G	T	G	A	G	A	C	C	T	C	T	C	G	G	G	G	G	G	G	C	T
Heliofungia actiniformis AM849570 18S-ITS2	C	A	T	C	G	C	G	C	-	-	-	-	-	-	-	-	-	-	-	-	-	-	-	-	-	-	-	-	-	-	-	-	-	-	G	G	C	C	G	C	T	C	C	G	C	C	A	G	C
Orbicella franksi AY026375 28S	-	-	-	-	-	-	-	-	-	-	-	-	-	-	-	-	-	-	-	-	-	-	-	-	-	-	-	-	-	-	-	-	-	-	-	-	-	-	-	-	-	-	-	-	-	-	-	-	-
Pocillopora sp. A JFF-2010 FR729158 5.8S-28S	-	-	-	-	-	-	-	-	-	-	-	-	-	-	-	-	-	-	-	-	-	-	-	-	-	-	-	-	-	-	-	-	-	-	-	-	-	-	-	-	-	-	-	-	-	-	-	-	-
Stylophora pistillata FR819686 18S rRNA	-	-	-	-	-	-	-	-	-	-	-	-	-	-	-	-	-	-	-	-	-	-	-	-	-	-	-	-	-	-	-	-	-	-	-	-	-	-	-	-	-	-	-	-	-	-	-	-	-
Micromussa multipunctata HQ203487 28S	-	-	-	-	-	-	-	-	-	-	-	-	-	-	-	-	-	-	-	-	-	-	-	-	-	-	-	-	-	-	-	-	-	-	-	-	-	-	-	-	-	-	-	-	-	-	-	-	-
	401
MA-18/28S	T	A	T	C	T	A	T	C	G	G	T	C	C	C	C	T	G	G	C	C	G	A	T	A	G	G	T	C	A	A	G	A	A	A	A	A	G	A	A	A	-	T	A	G	A	-	G	T	G
Micromussa amakusensis AB441403 18S-28S	T	A	T	C	T	A	T	C	G	G	T	C	C	C	C	-	-	-	-	-	G	A	T	A	G	G	T	A	A	A	G	A	A	A	A	A	G	A	A	A	-	T	A	G	A	-	G	T	G
Merulina sp. TS-2013 KF492681 18S-28S	T	G	T	G	T	G	G	A	G	G	C	G	C	C	C	G	C	C	T	C	C	A	A	A	G	G	T	-	-	A	G	A	A	A	A	A	A	A	A	A	-	T	-	-	-	-	G	C	G
Stylophora pistillata AJ619843 18S-5.8S	C	G	C	A	G	T	G	A	G	A	G	A	G	A	T	A	T	G	T	T	C	T	A	A	C	A	T	A	C	-	G	A	A	A	A	T	A	A	A	A	G	T	-	-	-	-	-	-	G
Heliofungia actiniformis AM849570 18S-ITS2	-	A	A	A	A	A	G	G	T	G	G	C	C	A	C	T	G	C	C	G	T	G	G	T	C	G	A	C	A	-	G	A	G	A	G	C	A	A	A	A	-	T	A	A	A	C	G	A	G
Orbicella franksi AY026375 28S	-	-	-	-	-	-	-	-	-	-	-	-	-	-	-	-	-	-	-	-	-	-	-	-	-	-	-	-	-	-	-	-	-	-	-	-	-	-	-	-	-	-	-	-	-	-	-	-	-
Pocillopora sp. A JFF-2010 FR729158 5.8S-28S	-	-	-	-	-	-	-	-	-	-	-	-	-	-	-	-	-	-	-	-	-	-	-	-	-	-	-	-	-	-	-	-	-	-	-	-	-	-	-	-	-	-	-	-	-	-	-	-	-
Stylophora pistillata FR819686 18S rRNA	-	-	-	-	-	-	-	-	-	-	-	-	-	-	-	-	-	-	-	-	-	-	-	-	-	-	-	-	-	-	-	-	-	-	-	-	-	-	-	-	-	-	-	-	-	-	-	-	-
Micromussa multipunctata HQ203487 28S	-	-	-	-	-	-	-	-	-	-	-	-	-	-	-	-	-	-	-	-	-	-	-	-	-	-	-	-	-	-	-	-	-	-	-	-	-	-	-	-	-	-	-	-	-	-	-	-	-
	501
MA-18/28S	A	G	C	C	T	G	C	T	G	C	G	A	T	A	A	G	C	A	G	T	G	T	G	A	A	T	T	G	C	A	G	A	A	T	T	C	G	G	T	G	A	A	T	C	A	T	C	G	A
Micromussa amakusensis AB441403 18S-28S	A	G	C	C	A	G	C	T	G	C	G	A	T	A	A	G	T	A	G	T	G	T	G	A	A	T	T	G	C	A	G	A	A	T	T	C	A	G	T	G	A	A	T	C	A	T	C	G	A
Merulina sp. TS-2013 KF492681 18S-28S	A	G	C	C	A	G	C	T	G	C	G	A	T	A	A	G	T	A	G	T	G	T	G	A	A	T	T	G	C	A	G	A	A	T	T	C	A	G	T	G	A	A	T	C	A	T	C	G	A
Stylophora pistillata AJ619843 18S-5.8S	-	-	-	-	-	-	-	-	-	-	-	-	-	-	-	-	-	-	-	-	-	-	-	-	-	-	-	-	-	-	-	-	-	-	-	-	-	-	-	-	-	-	-	-	-	-	-	-	-
Heliofungia actiniformis AM849570 18S-ITS2	A	G	C	C	A	G	C	T	G	C	G	A	T	A	A	G	T	A	G	T	G	T	G	A	A	T	T	G	C	A	G	A	A	T	T	C	A	G	T	G	A	A	T	C	A	T	C	G	A
Orbicella franksi AY026375 28S	A	G	C	C	A	G	C	T	G	C	G	A	T	A	A	G	T	A	G	T	G	T	G	A	A	T	T	G	C	A	G	A	A	T	T	C	A	G	T	G	A	A	T	C	A	T	C	G	A
Pocillopora sp. A JFF-2010 FR729158 5.8S-28S	-	-	-	-	-	-	-	-	-	-	-	-	-	-	-	-	-	-	-	-	-	T	G	A	A	T	T	G	C	A	G	A	A	T	T	C	A	G	T	G	A	A	T	C	A	T	C	G	A
Stylophora pistillata FR819686 18S rRNA	-	-	-	-	-	-	-	-	-	-	-	-	-	-	-	-	-	-	-	-	-	-	-	-	-	-	-	-	-	-	-	-	-	-	-	-	-	-	-	-	-	-	-	-	-	-	-	-	-
Micromussa multipunctata HQ203487 28S	-	-	-	-	-	-	-	-	-	-	-	-	-	-	-	-	-	-	-	-	-	-	-	-	-	-	-	-	-	-	-	-	-	-	-	-	-	-	-	-	-	-	-	-	-	-	-	-	-
	601
MA-18/28S	C	T	G	A	G	T	G	T	C	A	T	G	A	A	A	T	G	C	A	A	A	T	G	A	T	C	C	G	C	A	G	C	A	T	C	G	-	C	T	T	T	T	G	G	C	T	T	T	G
Micromussa amakusensis AB441403 18S-28S	C	T	G	A	G	T	G	T	C	A	T	G	A	A	A	T	G	C	A	A	A	T	G	A	T	C	-	G	C	A	G	C	A	T	C	G	-	-	-	-	-	-	G	G	C	T	T	T	G
Merulina sp. TS-2013 KF492681 18S-28S	C	T	G	A	G	T	G	T	C	-	-	G	G	A	T	T	G	T	C	A	T	C	C	A	T	C	-	G	C	G	G	G	T	G	C	G	T	G	C	G	C	A	G	A	G	C	G	C	G
Stylophora pistillata AJ619843 18S-5.8S	-	-	-	-	-	-	-	-	-	-	-	-	-	-	-	-	-	-	-	-	-	-	-	-	-	-	-	-	-	-	-	-	-	-	-	-	-	-	-	-	-	-	-	-	-	-	-	-	-
Heliofungia actiniformis AM849570 18S-ITS2	G	A	G	T	G	T	-	-	-	-	C	G	G	A	T	A	C	C	A	T	C	C	A	A	C	G	C	A	C	C	T	A	A	T	C	G	T	-	-	-	-	-	-	-	-	-	-	-	-
Orbicella franksi AY026375 28S	G	A	G	T	G	T	-	-	-	-	C	G	G	A	T	A	T	C	A	T	C	C	A	T	C	G	C	G	T	G	C	A	C	G	C	T	T	G	C	C	G	T	-	-	-	-	-	-	-
Pocillopora sp. A JFF-2010 FR729158 5.8S-28S	G	A	G	T	G	T	C	T	A	T	T	C	A	A	A	C	A	C	C	C	A	T	C	G	T	G	C	G	A	A	T	C	C	G	C	G	T	G	C	G	C	G	C	G	T	C	C	G	C
Stylophora pistillata FR819686 18S rRNA	-	-	-	-	-	-	-	-	-	-	-	-	-	-	-	-	-	-	-	-	-	-	-	-	-	-	-	-	-	-	-	-	-	-	-	-	-	-	-	-	-	-	-	-	-	-	-	-	-
Micromussa multipunctata HQ203487 28S	-	-	-	-	-	-	-	-	-	-	-	-	-	-	-	-	-	-	-	-	-	-	-	-	-	-	-	-	-	-	-	-	-	-	-	-	-	-	-	-	-	-	-	-	-	-	-	-	-
	701
MA-18/28S	T	G	T	C	C	C	T	T	G	A	A	A	G	G	C	A	G	A	G	A	G	G	A	G	A	C	T	C	-	G	C	T	G	C	T	G	T	G	C	A	A	-	-	-	-	-	-	-	-
Micromussa amakusensis AB441403 18S-28S	T	G	T	C	C	C	T	T	G	A	A	A	G	G	C	A	G	A	G	A	-	G	A	G	A	C	T	C	-	G	C	T	G	C	T	G	T	G	C	A	A	C	A	A	-	-	-	-	-
Merulina sp. TS-2013 KF492681 18S-28S	T	G	T	C	C	C	T	T	G	A	A	A	G	G	C	A	G	A	G	A	-	G	A	C	T	C	G	C	T	G	-	T	G	G	T	T	C	G	G	G	G	-	A	A	T	T	T	T	T
Stylophora pistillata AJ619843 18S-5.8S	-	-	-	-	-	-	-	-	-	-	-	-	-	-	-	-	-	-	-	-	-	-	-	-	-	-	-	-	-	-	-	-	-	-	-	-	-	-	-	-	-	-	-	-	-	-	-	-	-
Heliofungia actiniformis AM849570 18S-ITS2	-	-	-	C	C	C	T	T	G	A	A	A	G	T	C	A	G	C	G	A	G	A	C	T	C	G	C	C	G	C	G	G	C	A	C	G	G	G	-	-	-	-	-	-	-	T	T	C	G
Orbicella franksi AY026375 28S	T	C	-	-	-	-	-	-	G	A	A	A	G	A	C	A	G	A	G	A	G	A	C	T	C	G	C	T	G	T	G	G	C	T	C	G	T	G	G	G	-	-	-	-	-	-	-	-	T
Pocillopora sp. A JFF-2010 FR729158 5.8S-28S	T	T	C	G	T	G	C	G	G	C	G	T	T	G	A	G	G	G	T	C	G	C	G	G	T	C	G	A	G	A	T	G	A	C	C	G	G	T	C	G	T	G	C	G	C	T	A	G	C
Stylophora pistillata FR819686 18S rRNA	-	-	-	-	-	-	-	-	-	-	-	-	-	-	-	-	-	-	-	-	-	-	-	-	-	-	-	-	-	-	-	-	-	-	-	-	-	-	-	-	-	-	-	-	-	-	-	-	-
Micromussa multipunctata HQ203487 28S	-	-	-	-	-	-	-	-	-	-	-	-	-	-	-	-	-	-	-	-	-	-	-	-	-	-	-	-	-	-	-	-	-	-	-	-	-	-	-	-	-	-	-	-	-	-	-	-	-
	801
MA-18/28S	G	C	A	-	-	C	A	A	T	G	C	A	A	T	G	C	C	A	G	T	C	G	C	C	-	A	A	A	A	A	G	-	-	-	A	G	G	C	G	A	A	A	C	-	-	-	-	-	-
Micromussa amakusensis AB441403 18S-28S	G	C	A	-	-	C	T	A	T	G	C	G	A	-	-	-	-	-	G	T	C	G	C	C	-	A	A	A	A	A	G	-	-	-	A	G	G	C	G	A	A	A	C	-	-	-	-	-	-
Merulina sp. TS-2013 KF492681 18S-28S	C	T	G	-	-	C	C	G	G	G	T	C	C	C	G	G	C	T	G	-	C	G	C	C	C	G	A	G	T	C	G	T	G	T	A	G	G	C	G	A	A	A	G	C	G	A	A	C	T
Stylophora pistillata AJ619843 18S-5.8S	-	-	-	-	-	-	-	-	-	-	-	-	-	-	-	-	-	-	-	-	-	-	-	-	-	-	-	-	-	-	-	-	-	-	-	-	-	-	-	-	-	-	-	-	-	-	-	-	-
Heliofungia actiniformis AM849570 18S-ITS2	C	A	C	G	G	C	A	G	C	G	G	C	C	C	G	C	C	C	G	C	C	G	-	A	G	T	-	-	-	-	-	-	-	-	-	-	-	-	-	-	-	-	-	-	-	-	-	-	-
Orbicella franksi AY026375 28S	T	T	G	G	-	C	C	G	G	G	T	C	C	C	C	G	C	C	G	C	G	G	C	A	G	T	C	G	C	A	G	-	-	-	A	G	G	C	G	A	A	C	C	G	A	C	G	C	T
Pocillopora sp. A JFF-2010 FR729158 5.8S-28S	T	G	A	A	A	T	T	C	A	G	G	G	A	G	A	A	A	G	A	T	C	C	G	C	C	A	A	G	C	G	A	C	A	T	C	C	G	G	T	G	T	C	G	C	G	C	G	G	G
Stylophora pistillata FR819686 18S rRNA	-	-	-	-	-	-	-	-	-	-	-	-	-	-	-	-	-	-	-	-	-	-	-	-	-	-	-	-	-	-	-	-	-	-	-	-	-	-	-	-	-	-	-	-	-	-	-	-	-
Micromussa multipunctata HQ203487 28S	-	-	-	-	-	-	-	-	-	-	-	-	-	-	-	-	-	-	-	-	-	-	-	-	-	-	-	-	-	-	-	-	-	-	-	-	-	-	-	-	-	-	-	-	-	-	-	-	-
	901
MA-18/28S	-	-	-	-	-	-	-	-	-	-	-	-	-	-	-	-	-	-	-	-	-	-	-	-	-	-	-	-	-	-	-	-	-	-	-	-	-	-	-	-	-	-	-	-	-	-	-	-	-
Micromussa amakusensis AB441403 18S-28S	-	-	-	-	-	-	-	-	-	-	-	-	-	-	-	-	-	-	-	-	-	-	-	-	-	-	-	-	-	-	-	-	-	-	-	-	-	-	-	-	-	-	-	-	-	-	-	-	-
Merulina sp. TS-2013 KF492681 18S-28S	-	-	-	-	-	-	-	-	-	-	-	-	-	-	-	-	-	-	-	-	-	-	-	-	-	-	-	-	-	-	-	-	-	-	-	-	-	-	-	-	-	-	-	-	-	-	-	-	-
Stylophora pistillata AJ619843 18S-5.8S	-	-	-	-	-	-	-	-	-	-	-	-	-	-	-	-	-	-	-	-	-	-	-	-	-	-	-	-	-	-	-	-	-	-	-	-	-	-	-	-	-	-	-	-	-	-	-	-	-
Heliofungia actiniformis AM849570 18S-ITS2	-	-	-	-	-	-	-	-	-	-	-	-	-	-	-	-	-	-	-	-	-	-	-	-	-	-	-	-	-	-	-	-	-	-	-	-	-	-	-	-	-	-	-	-	-	-	-	-	-
Orbicella franksi AY026375 28S	-	-	-	-	-	-	-	-	-	-	-	-	-	-	-	-	-	-	-	-	-	-	-	-	-	-	-	-	-	-	-	-	-	-	-	-	-	-	-	-	-	-	-	-	-	-	-	-	-
Pocillopora sp. A JFF-2010 FR729158 5.8S-28S	T	C	A	A	A	T	C	T	T	T	C	T	C	C	A	T	T	C	G	A	T	T	C	T	T	T	T	T	T	C	T	G	C	T	G	C	C	G	C	C	G	G	G	T	A	G	C	G	G
Stylophora pistillata FR819686 18S rRNA	-	-	-	-	-	-	-	-	-	-	-	-	-	-	-	-	-	-	-	-	-	-	-	-	-	-	-	-	-	-	-	-	-	-	-	-	-	-	-	-	-	-	-	-	-	-	-	-	-
Micromussa multipunctata HQ203487 28S	-	-	-	-	-	-	-	-	-	-	-	-	-	-	-	-	-	-	-	-	-	-	-	-	-	-	-	-	-	-	-	-	-	-	-	-	-	-	-	-	-	-	-	-	-	-	-	-	-
	1001
MA-18/28S	G	C	A	A	G	G	C	T	A	C	C	C	G	C	T	G	A	A	T	T	T	A	A	G	C	A	T	A	T	T	A	A	T	A	A	G	C	G	G	A	G	G	A	A	A	A	G	A	A
Micromussa amakusensis AB441403 18S-28S	G	C	A	A	G	G	C	T	A	C	C	C	G	C	T	G	A	A	T	T	T	A	A	G	C	A	T	A	T	T	A	A	T	A	A	G	C	G	G	A	G	G	A	A	A	A	G	A	A
Merulina sp. TS-2013 KF492681 18S-28S	G	C	A	A	G	G	C	T	A	C	C	C	G	C	T	G	A	A	T	T	T	A	A	G	C	A	T	A	T	T	A	A	T	A	A	G	C	G	G	A	G	G	A	A	A	A	G	A	A
Stylophora pistillata AJ619843 18S-5.8S	-	-	-	-	-	-	-	-	-	-	-	-	-	-	-	-	-	-	-	-	-	-	-	-	-	-	-	-	-	-	-	-	-	-	-	-	-	-	-	-	-	-	-	-	-	-	-	-	-
Heliofungia actiniformis AM849570 18S-ITS2	-	-	-	-	-	-	-	-	-	-	-	-	-	-	-	-	-	-	-	-	-	-	-	-	-	-	-	-	-	-	-	-	-	-	-	-	-	-	-	-	-	-	-	-	-	-	-	-	-
Orbicella franksi AY026375 28S	G	C	A	A	G	G	C	T	A	C	C	C	G	C	T	G	A	A	T	T	T	A	A	G	C	A	T	A	T	T	A	A	T	A	A	G	C	G	G	A	G	G	A	A	A	A	G	A	A
Pocillopora sp. A JFF-2010 FR729158 5.8S-28S	G	C	A	A	G	G	C	T	A	C	C	C	G	C	T	G	A	A	T	T	T	A	A	G	C	A	T	A	T	T	A	A	T	A	A	G	C	G	G	A	G	G	A	A	A	A	G	A	A
Stylophora pistillata FR819686 18S rRNA	-	-	-	-	-	-	-	-	-	-	-	-	-	-	-	-	-	-	-	-	-	-	-	-	-	-	-	-	-	-	-	-	-	-	-	-	-	-	-	-	-	-	-	-	-	-	-	-	-
Micromussa multipunctata HQ203487 28S	-	-	-	-	-	-	-	-	-	-	-	-	-	-	-	G	A	A	T	T	T	A	A	G	C	A	T	A	T	T	A	A	T	A	A	G	C	G	G	A	G	G	A	A	A	A	G	A	A
	1101
MA-18/28S	T	T	G	A	A	A	T	C	T	C	C	G	A	T	G	C	T	T	G	C	A	T	C	G	G	C	G	A	A	T	T	G	T	A	G	T	T	G	C	G	A	G	A	A	G	C	A	C	T
Micromussa amakusensis AB441403 18S-28S	T	T	G	A	A	A	T	C	T	C	C	G	A	T	G	C	T	T	G	C	A	T	C	G	G	C	G	A	C	T	T	G	T	A	G	T	T	G	C	G	A	G	A	A	G	C	A	C	T
Merulina sp. TS-2013 KF492681 18S-28S	T	T	G	A	A	A	T	C	T	C	C	T	C	T	G	C	T	T	G	C	A	T	C	G	G	A	G	A	G	T	T	G	T	A	G	T	T	G	C	G	A	G	A	A	G	C	A	C	T
Stylophora pistillata AJ619843 18S-5.8S	-	-	-	-	-	-	-	-	-	-	-	-	-	-	-	-	-	-	-	-	-	-	-	-	-	-	-	-	-	-	-	-	-	-	-	-	-	-	-	-	-	-	-	-	-	-	-	-	-
Heliofungia actiniformis AM849570 18S-ITS2	-	-	-	-	-	-	-	-	-	-	-	-	-	-	-	-	-	-	-	-	-	-	-	-	-	-	-	-	-	-	-	-	-	-	-	-	-	-	-	-	-	-	-	-	-	-	-	-	-
Orbicella franksi AY026375 28S	T	T	G	A	A	A	T	C	T	C	C	G	A	T	G	C	T	T	G	C	A	T	C	G	G	C	G	A	G	T	T	G	T	A	G	T	T	G	C	G	A	G	A	A	G	C	A	C	T
Pocillopora sp. A JFF-2010 FR729158 5.8S-28S	T	T	G	A	A	A	T	C	T	C	C	G	A	T	G	C	C	T	G	C	A	T	C	G	G	C	G	A	G	T	T	G	T	A	G	T	T	G	C	G	A	G	A	A	G	C	A	C	T
Stylophora pistillata FR819686 18S rRNA	-	-	-	-	-	-	-	-	-	-	-	-	-	-	-	-	-	-	-	-	-	-	-	-	-	-	-	-	-	-	-	-	-	-	-	-	-	-	-	-	-	-	-	-	-	-	-	-	-
Micromussa multipunctata HQ203487 28S	T	T	G	A	A	A	T	C	T	C	C	G	A	T	G	C	T	T	G	C	A	T	C	G	G	C	G	A	G	T	T	G	T	A	G	T	T	G	C	G	A	G	A	A	G	C	A	C	T
	1201
MA-18/28S	G	G	T	G	A	C	A	A	C	C	C	C	G	T	C	C	G	T	G	G	C	G	C	C	A	T	C	G	G	C	C	G	C	C	G	A	C	G	A	T	G	T	G	C	T	T	T	C	G
Micromussa amakusensis AB441403 18S-28S	G	G	T	G	A	C	A	A	C	C	C	C	G	T	C	T	G	T	G	G	C	G	C	C	A	T	C	G	G	C	C	G	C	C	G	A	C	G	A	T	G	T	G	C	T	T	T	C	G
Merulina sp. TS-2013 KF492681 18S-28S	G	G	T	G	A	C	A	A	C	C	C	C	G	T	C	T	G	T	G	G	C	G	C	C	A	G	C	G	G	C	C	G	C	T	G	A	C	G	A	T	G	T	G	C	-	-	-	-	-
Stylophora pistillata AJ619843 18S-5.8S	-	-	-	-	-	-	-	-	-	-	-	-	-	-	-	-	-	-	-	-	-	-	-	-	-	-	-	-	-	-	-	-	-	-	-	-	-	-	-	-	-	-	-	-	-	-	-	-	-
Heliofungia actiniformis AM849570 18S-ITS2	-	-	-	-	-	-	-	-	-	-	-	-	-	-	-	-	-	-	-	-	-	-	-	-	-	-	-	-	-	-	-	-	-	-	-	-	-	-	-	-	-	-	-	-	-	-	-	-	-
Orbicella franksi AY026375 28S	G	G	T	G	A	C	A	A	C	C	C	C	G	T	C	T	G	T	G	G	C	G	C	G	A	C	C	G	G	C	C	G	C	T	G	A	C	G	A	T	G	T	G	C	T	T	T	C	G
Pocillopora sp. A JFF-2010 FR729158 5.8S-28S	G	G	T	G	A	C	A	A	C	C	C	C	G	T	C	T	G	T	G	G	C	A	G	G	G	C	C	G	G	C	C	G	C	C	C	A	C	G	A	T	G	T	G	C	T	T	T	C	G
Stylophora pistillata FR819686 18S rRNA	-	-	-	-	-	-	-	-	-	-	-	-	-	-	-	-	-	-	-	-	-	-	-	-	-	-	-	-	-	-	-	-	-	-	-	-	-	-	-	-	-	-	-	-	-	-	-	-	-
Micromussa multipunctata HQ203487 28S	G	G	T	G	A	C	A	A	C	C	C	C	G	T	C	T	G	T	G	G	C	G	C	C	G	T	C	G	G	C	C	G	C	C	G	A	C	G	A	T	G	T	G	C	T	T	T	C	G
	1301
MA-18/28S	T	G	A	A	G	C	T	A	A	A	T	A	C	T	G	G	C	G	C	G	A	G	A	C	C	G	A	T	A	G	C	G	A	A	C	A	A	G	T	A	C	C	G	C	G	A	G	G	G
Micromussa amakusensis AB441403 18S-28S	-	-	-	-	-	-	-	-	-	-	-	-	-	-	-	-	-	-	-	-	-	-	-	-	-	-	-	-	-	-	-	-	-	-	-	-	-	-	-	-	-	-	-	-	-	-	-	-	-
Merulina sp. TS-2013 KF492681 18S-28S	-	-	-	-	-	-	-	-	-	-	-	-	-	-	-	-	-	-	-	-	-	-	-	-	-	-	-	-	-	-	-	-	-	-	-	-	-	-	-	-	-	-	-	-	-	-	-	-	-
Stylophora pistillata AJ619843 18S-5.8S	-	-	-	-	-	-	-	-	-	-	-	-	-	-	-	-	-	-	-	-	-	-	-	-	-	-	-	-	-	-	-	-	-	-	-	-	-	-	-	-	-	-	-	-	-	-	-	-	-
Heliofungia actiniformis AM849570 18S-ITS2	-	-	-	-	-	-	-	-	-	-	-	-	-	-	-	-	-	-	-	-	-	-	-	-	-	-	-	-	-	-	-	-	-	-	-	-	-	-	-	-	-	-	-	-	-	-	-	-	-
Orbicella franksi AY026375 28S	T	A	A	A	G	C	T	A	A	A	T	A	T	T	G	G	C	G	T	G	A	G	A	C	C	G	A	T	A	G	C	G	A	A	C	A	A	G	T	A	C	C	G	C	G	A	G	G	G
Pocillopora sp. A JFF-2010 FR729158 5.8S-28S	-	-	-	-	-	-	-	-	-	-	-	-	-	-	-	-	-	-	-	-	-	-	-	-	-	-	-	-	-	-	-	-	-	-	-	-	-	-	-	-	-	-	-	-	-	-	-	-	-
Stylophora pistillata FR819686 18S rRNA	-	-	-	-	-	-	-	-	-	-	-	-	-	-	-	-	-	-	-	-	-	-	-	-	-	-	-	-	-	-	-	-	-	-	-	-	-	-	-	-	-	-	-	-	-	-	-	-	-
Micromussa multipunctata HQ203487 28S	T	A	A	A	G	C	T	A	A	A	T	A	C	T	G	G	C	G	C	G	A	G	A	C	C	G	A	T	A	G	C	G	A	A	C	A	A	G	T	A	C	C	G	T	G	A	G	G	G
	1401
MA-18/28S	C	A	A	G	G	G	A	A	A	C	G	A	A	T	G	G	A	C	T	C	A	G	C	A	A	T	G	C	G	C	C	G	T	T	T	T	G	A	G	A	T	T	C	A	G	C	-	G	A
Micromussa amakusensis AB441403 18S-28S	-	-	-	-	-	-	-	-	-	-	-	-	-	-	-	-	-	-	-	-	-	-	-	-	-	-	-	-	-	-	-	-	-	-	-	-	-	-	-	-	-	-	-	-	-	-	-	-	-
Merulina sp. TS-2013 KF492681 18S-28S	-	-	-	-	-	-	-	-	-	-	-	-	-	-	-	-	-	-	-	-	-	-	-	-	-	-	-	-	-	-	-	-	-	-	-	-	-	-	-	-	-	-	-	-	-	-	-	-	-
Stylophora pistillata AJ619843 18S-5.8S	-	-	-	-	-	-	-	-	-	-	-	-	-	-	-	-	-	-	-	-	-	-	-	-	-	-	-	-	-	-	-	-	-	-	-	-	-	-	-	-	-	-	-	-	-	-	-	-	-
Heliofungia actiniformis AM849570 18S-ITS2	-	-	-	-	-	-	-	-	-	-	-	-	-	-	-	-	-	-	-	-	-	-	-	-	-	-	-	-	-	-	-	-	-	-	-	-	-	-	-	-	-	-	-	-	-	-	-	-	-
Orbicella franksi AY026375 28S	A	A	A	G	G	G	A	A	A	C	G	A	A	T	G	G	A	C	T	C	A	G	C	A	A	T	G	C	G	C	C	C	T	T	T	-	G	A	G	A	T	T	C	A	G	C	C	G	G
Pocillopora sp. A JFF-2010 FR729158 5.8S-28S	-	-	-	-	-	-	-	-	-	-	-	-	-	-	-	-	-	-	-	-	-	-	-	-	-	-	-	-	-	-	-	-	-	-	-	-	-	-	-	-	-	-	-	-	-	-	-	-	-
Stylophora pistillata FR819686 18S rRNA	-	-	-	-	-	-	-	-	-	-	-	-	-	-	-	-	-	-	-	-	-	-	-	-	-	-	-	-	-	-	-	-	-	-	-	-	-	-	-	-	-	-	-	-	-	-	-	-	-
Micromussa multipunctata HQ203487 28S	C	A	A	G	G	G	A	A	A	C	G	A	A	T	G	G	A	C	T	C	A	G	C	A	A	T	G	C	G	C	C	G	T	T	T	T	G	A	G	A	T	T	C	A	G	C	C	G	G
[truncated: 51 more columns]

## Sheet: Sequence Data
Domain: Data Coding Codon Start: 1
18sF1 4(query)	G	T	A	C	C	C	T	T	T	T	G	T	A	C	A	C	A	C	C	G	C	C	C	G	T	C	G	C	T	A	C	T	A	C	C	G	-	T	T	G	A	A	T	G	G	T	T	T	A
Micromussa amakusensis AB441403 18S-28S	-	-	-	-	-	-	-	-	-	-	-	-	-	-	-	-	-	-	-	-	-	-	-	-	-	-	-	-	-	A	C	T	A	C	C	G	A	T	T	G	A	A	T	G	G	T	T	T	A
Merulina sp. TS-2013 KF492681 18S-28S	-	-	-	-	-	-	-	-	-	-	-	-	-	-	-	-	-	-	-	-	-	-	-	-	-	-	-	-	-	-	-	-	-	-	-	-	-	-	-	-	-	-	T	G	G	T	T	T	A
Stylophora pistillata AJ619843 18S-5.8S	-	-	-	-	-	-	-	-	-	-	-	-	-	-	-	-	-	-	-	-	-	-	-	-	-	-	-	-	-	-	-	-	-	-	-	-	-	-	-	-	-	-	-	-	-	-	-	-	-
Heliofungia actiniformis AM849570 18S-ITS2	-	-	-	-	-	-	-	-	-	-	-	-	-	-	-	-	-	-	-	-	-	-	-	-	-	-	-	-	-	-	-	-	-	-	-	-	-	-	-	-	-	-	-	-	-	-	-	-	-
Orbicella franksi AY026375 28S	-	-	-	-	-	-	-	-	-	-	-	-	-	-	-	-	-	-	-	-	-	-	-	-	-	-	-	-	-	-	-	-	-	-	-	-	-	-	-	-	-	-	-	-	-	-	-	-	-
Pocillopora sp. A JFF-2010 FR729158 5.8S-28S	-	-	-	-	-	-	-	-	-	-	-	-	-	-	-	-	-	-	-	-	-	-	-	-	-	-	-	-	-	-	-	-	-	-	-	-	-	-	-	-	-	-	-	-	-	-	-	-	-
Stylophora pistillata FR819686 18S rRNA	C	T	G	C	C	C	T	T	T	-	G	T	A	C	A	C	A	C	C	G	C	C	C	G	T	C	G	C	T	A	C	T	A	C	C	G	A	T	T	G	A	A	T	G	G	T	T	T	A
Micromussa multipunctata HQ203487 28S	-	-	-	-	-	-	-	-	-	-	-	-	-	-	-	-	-	-	-	-	-	-	-	-	-	-	-	-	-	-	-	-	-	-	-	-	-	-	-	-	-	-	-	-	-	-	-	-	-
18sF1 4(query)	A	A	G	G	T	T	T	C	C	G	T	A	G	G	T	G	A	A	C	C	T	G	C	G	G	A	A	G	G	A	T	C	A	T	T	A	C	C	G	A	T	A	C	A	A	G	G	A	G
Micromussa amakusensis AB441403 18S-28S	A	A	G	G	T	T	T	C	C	G	T	A	G	G	T	G	A	A	C	C	T	G	C	G	G	A	A	G	G	A	T	C	G	T	T	A	C	C	G	A	T	A	G	A	A	C	G	T	A
Merulina sp. TS-2013 KF492681 18S-28S	A	A	G	G	T	T	T	C	C	G	T	A	G	G	T	G	A	A	C	C	T	G	C	G	G	A	A	G	G	A	T	C	A	T	T	A	C	C	G	A	T	A	C	-	-	C	C	A	C
Stylophora pistillata AJ619843 18S-5.8S	A	A	G	G	T	T	T	C	C	G	T	A	G	G	T	G	A	A	C	C	T	G	C	G	G	A	A	G	G	A	T	C	A	T	T	A	C	C	G	A	G	T	A	G	C	T	A	C	C
Heliofungia actiniformis AM849570 18S-ITS2	A	A	G	G	T	T	T	C	C	G	T	A	G	G	T	G	A	A	C	C	T	G	C	G	G	A	A	G	G	A	T	C	A	T	T	A	C	C	G	A	T	G	-	-	-	T	A	A	C
Orbicella franksi AY026375 28S	-	-	-	-	-	-	-	-	-	-	-	-	-	-	-	-	-	-	-	-	-	-	-	-	-	-	-	-	-	-	-	-	-	-	-	-	-	-	-	-	-	-	-	-	-	-	-	-	-
Pocillopora sp. A JFF-2010 FR729158 5.8S-28S	-	-	-	-	-	-	-	-	-	-	-	-	-	-	-	-	-	-	-	-	-	-	-	-	-	-	-	-	-	-	-	-	-	-	-	-	-	-	-	-	-	-	-	-	-	-	-	-	-
Stylophora pistillata FR819686 18S rRNA	A	A	G	G	T	-	-	-	-	-	-	-	-	-	-	-	-	-	-	-	-	-	-	-	-	-	-	-	-	-	-	-	-	-	-	-	-	-	-	-	-	-	-	-	-	-	-	-	-
Micromussa multipunctata HQ203487 28S	-	-	-	-	-	-	-	-	-	-	-	-	-	-	-	-	-	-	-	-	-	-	-	-	-	-	-	-	-	-	-	-	-	-	-	-	-	-	-	-	-	-	-	-	-	-	-	-	-
18sF1 4(query)	G	A	A	T	G	-	-	-	-	-	-	-	-	-	-	-	-	-	-	-	-	-	-	-	-	-	-	-	-	-	-	-	-	-	G	G	C	C	G	A	G	T	C	G	C	C	G	G	C
Micromussa amakusensis AB441403 18S-28S	G	A	A	C	G	-	-	-	-	-	-	-	-	-	-	-	-	-	-	-	-	-	-	-	-	-	-	-	-	-	-	-	-	-	G	G	C	C	G	A	C	T	C	G	C	C	G	G	C
Merulina sp. TS-2013 KF492681 18S-28S	G	C	T	A	G	A	T	C	T	G	G	C	-	-	-	-	-	-	-	-	-	-	-	-	-	-	-	-	-	-	-	-	-	-	G	G	C	C	G	C	T	T	C	G	C	C	T	G	C
Stylophora pistillata AJ619843 18S-5.8S	A	A	G	A	G	C	G	C	C	?	?	G	A	C	G	A	G	C	C	C	C	C	G	G	G	C	T	G	G	T	G	A	G	A	C	C	T	C	T	C	G	G	G	G	G	G	G	C	T
Heliofungia actiniformis AM849570 18S-ITS2	C	A	T	C	G	C	G	C	-	-	-	-	-	-	-	-	-	-	-	-	-	-	-	-	-	-	-	-	-	-	-	-	-	-	G	G	C	C	G	C	T	C	C	G	C	C	A	G	C
Orbicella franksi AY026375 28S	-	-	-	-	-	-	-	-	-	-	-	-	-	-	-	-	-	-	-	-	-	-	-	-	-	-	-	-	-	-	-	-	-	-	-	-	-	-	-	-	-	-	-	-	-	-	-	-	-
Pocillopora sp. A JFF-2010 FR729158 5.8S-28S	-	-	-	-	-	-	-	-	-	-	-	-	-	-	-	-	-	-	-	-	-	-	-	-	-	-	-	-	-	-	-	-	-	-	-	-	-	-	-	-	-	-	-	-	-	-	-	-	-
Stylophora pistillata FR819686 18S rRNA	-	-	-	-	-	-	-	-	-	-	-	-	-	-	-	-	-	-	-	-	-	-	-	-	-	-	-	-	-	-	-	-	-	-	-	-	-	-	-	-	-	-	-	-	-	-	-	-	-
Micromussa multipunctata HQ203487 28S	-	-	-	-	-	-	-	-	-	-	-	-	-	-	-	-	-	-	-	-	-	-	-	-	-	-	-	-	-	-	-	-	-	-	-	-	-	-	-	-	-	-	-	-	-	-	-	-	-
18sF1 4(query)	G	A	C	A	A	C	T	T	G	T	G	G	-	C	G	G	T	G	G	A	T	C	T	C	T	T	G	G	C	T	C	G	C	G	C	G	T	C	G	A	T	G	A	A	G	A	A	C	G
Micromussa amakusensis AB441403 18S-28S	G	A	C	A	A	C	T	T	G	T	G	G	-	C	G	G	T	G	G	A	T	C	T	C	T	T	G	G	C	T	C	G	C	G	C	G	T	C	G	A	T	G	A	A	G	A	A	C	G
Merulina sp. TS-2013 KF492681 18S-28S	G	A	C	A	A	C	T	T	T	T	G	A	-	C	G	G	T	G	G	A	T	C	T	C	T	T	G	G	C	T	C	A	C	G	C	A	T	C	G	A	T	G	A	A	G	A	A	C	G
Stylophora pistillata AJ619843 18S-5.8S	G	A	C	A	A	C	T	T	T	T	G	A	C	C	G	G	T	G	G	-	-	-	-	-	-	-	-	-	-	-	-	-	-	-	-	-	-	-	-	-	-	-	-	-	-	-	-	-	-
Heliofungia actiniformis AM849570 18S-ITS2	G	A	C	A	A	C	T	T	T	T	G	A	-	C	G	G	T	G	G	A	T	C	T	C	T	T	G	G	C	T	C	A	C	G	C	A	T	C	G	A	T	G	A	A	G	A	A	C	G
Orbicella franksi AY026375 28S	-	-	-	-	-	-	-	-	-	-	-	-	-	-	-	-	-	-	-	-	-	-	-	-	-	-	-	-	-	-	-	-	-	-	-	-	-	-	-	-	-	-	-	-	-	A	A	C	G
Pocillopora sp. A JFF-2010 FR729158 5.8S-28S	-	-	-	-	-	-	-	-	-	-	-	-	-	-	-	-	-	-	-	-	-	-	-	-	-	-	-	-	-	-	-	-	-	-	-	-	-	-	-	-	-	-	-	-	-	-	-	-	-
Stylophora pistillata FR819686 18S rRNA	-	-	-	-	-	-	-	-	-	-	-	-	-	-	-	-	-	-	-	-	-	-	-	-	-	-	-	-	-	-	-	-	-	-	-	-	-	-	-	-	-	-	-	-	-	-	-	-	-
Micromussa multipunctata HQ203487 28S	-	-	-	-	-	-	-	-	-	-	-	-	-	-	-	-	-	-	-	-	-	-	-	-	-	-	-	-	-	-	-	-	-	-	-	-	-	-	-	-	-	-	-	-	-	-	-	-	-
18sF1 4(query)	C	T	G	A	G	T	G	T	C	A	T	G	A	A	A	T	G	C	A	A	A	T	G	A	T	C	C	G	C	A	G	C	A	T	C	G	-	C	T	T	T	T	G	G	C	T	T	T	G
Micromussa amakusensis AB441403 18S-28S	C	T	G	A	G	T	G	T	C	A	T	G	A	A	A	T	G	C	A	A	A	T	G	A	T	C	-	G	C	A	G	C	A	T	C	G	-	-	-	-	-	-	G	G	C	T	T	T	G
Merulina sp. TS-2013 KF492681 18S-28S	C	T	G	A	G	T	G	T	C	-	-	G	G	A	T	T	G	T	C	A	T	C	C	A	T	C	-	G	C	G	G	G	T	G	C	G	T	G	C	G	C	A	G	A	G	C	G	C	G
Stylophora pistillata AJ619843 18S-5.8S	-	-	-	-	-	-	-	-	-	-	-	-	-	-	-	-	-	-	-	-	-	-	-	-	-	-	-	-	-	-	-	-	-	-	-	-	-	-	-	-	-	-	-	-	-	-	-	-	-
Heliofungia actiniformis AM849570 18S-ITS2	G	A	G	T	G	T	-	-	-	-	C	G	G	A	T	A	C	C	A	T	C	C	A	A	C	G	C	A	C	C	T	A	A	T	C	G	T	-	-	-	-	-	-	-	-	-	-	-	-
Orbicella franksi AY026375 28S	G	A	G	T	G	T	-	-	-	-	C	G	G	A	T	A	T	C	A	T	C	C	A	T	C	G	C	G	T	G	C	A	C	G	C	T	T	G	C	C	G	T	-	-	-	-	-	-	-
Pocillopora sp. A JFF-2010 FR729158 5.8S-28S	G	A	G	T	G	T	C	T	A	T	T	C	A	A	A	C	A	C	C	C	A	T	C	G	T	G	C	G	A	A	T	C	C	G	C	G	T	G	C	G	C	G	C	G	T	C	C	G	C
Stylophora pistillata FR819686 18S rRNA	-	-	-	-	-	-	-	-	-	-	-	-	-	-	-	-	-	-	-	-	-	-	-	-	-	-	-	-	-	-	-	-	-	-	-	-	-	-	-	-	-	-	-	-	-	-	-	-	-
Micromussa multipunctata HQ203487 28S	-	-	-	-	-	-	-	-	-	-	-	-	-	-	-	-	-	-	-	-	-	-	-	-	-	-	-	-	-	-	-	-	-	-	-	-	-	-	-	-	-	-	-	-	-	-	-	-	-
18sF1 4(query)	-	-	-	-	-	-	-	-	-	-	-	-	-	-	-	A	G	C	G	G	A	G	G	C	C	A	A	A	A	T	T	-	C	C	T	T	C	A	G	A	C	C	T	T	C	G	C	C	A
Micromussa amakusensis AB441403 18S-28S	-	-	-	-	-	-	-	-	-	-	-	-	-	-	-	A	G	C	G	T	A	G	G	C	C	A	A	A	A	T	T	-	C	G	T	T	C	A	G	A	C	C	T	T	C	G	C	G	A
Merulina sp. TS-2013 KF492681 18S-28S	T	T	C	C	G	G	C	A	G	C	G	C	A	C	C	A	G	C	G	G	A	G	G	C	T	A	A	A	A	G	T	G	T	C	A	G	C	A	C	T	C	C	T	T	C	G	C	G	C
Stylophora pistillata AJ619843 18S-5.8S	-	-	-	-	-	-	-	-	-	-	-	-	-	-	-	-	-	-	-	-	-	-	-	-	-	-	-	-	-	-	-	-	-	-	-	-	-	-	-	-	-	-	-	-	-	-	-	-	-
Heliofungia actiniformis AM849570 18S-ITS2	T	C	C	C	T	G	C	A	C	G	T	T	C	G	C	G	G	A	G	G	-	-	-	C	T	A	A	A	A	A	A	C	G	C	T	T	T	T	G	C	C	C	T	T	C	G	C	G	T
Orbicella franksi AY026375 28S	T	C	C	C	T	G	C	A	G	C	A	C	A	C	C	G	G	C	G	G	A	G	G	C	T	A	A	A	A	G	T	C	T	T	G	C	T	T	G	T	C	C	T	T	C	G	C	G	T
Pocillopora sp. A JFF-2010 FR729158 5.8S-28S	A	G	C	C	C	T	G	G	T	G	C	T	G	C	T	C	T	G	C	T	C	G	G	C	C	C	G	A	C	C	G	G	T	C	G	G	T	T	T	A	C	C	G	C	G	T	C	C	C
Stylophora pistillata FR819686 18S rRNA	-	-	-	-	-	-	-	-	-	-	-	-	-	-	-	-	-	-	-	-	-	-	-	-	-	-	-	-	-	-	-	-	-	-	-	-	-	-	-	-	-	-	-	-	-	-	-	-	-
Micromussa multipunctata HQ203487 28S	-	-	-	-	-	-	-	-	-	-	-	-	-	-	-	-	-	-	-	-	-	-	-	-	-	-	-	-	-	-	-	-	-	-	-	-	-	-	-	-	-	-	-	-	-	-	-	-	-
18sF1 4(query)	-	-	-	-	-	-	-	-	-	-	-	-	-	-	-	-	-	-	-	-	-	-	-	-	-	-	-	-	-	-	-	-	-	-	-	-	-	-	-	-	-	-	-	-	-	-	-	-	-
Micromussa amakusensis AB441403 18S-28S	-	-	-	-	-	-	-	-	-	-	-	-	-	-	-	-	-	-	-	-	-	-	-	-	-	-	-	-	-	-	-	-	-	-	-	-	-	-	-	-	-	-	-	-	-	-	-	-	-
Merulina sp. TS-2013 KF492681 18S-28S	-	-	-	-	-	-	-	-	-	-	-	-	-	-	-	-	-	-	-	-	-	-	-	-	-	-	-	-	-	-	-	-	-	-	-	-	-	-	-	-	-	-	-	-	-	-	-	-	-
Stylophora pistillata AJ619843 18S-5.8S	-	-	-	-	-	-	-	-	-	-	-	-	-	-	-	-	-	-	-	-	-	-	-	-	-	-	-	-	-	-	-	-	-	-	-	-	-	-	-	-	-	-	-	-	-	-	-	-	-
Heliofungia actiniformis AM849570 18S-ITS2	-	-	-	-	-	-	-	-	-	-	-	-	-	-	-	-	-	-	-	-	-	-	-	-	-	-	-	-	-	-	-	-	-	-	-	-	-	-	-	-	-	-	-	-	-	-	-	-	-
Orbicella franksi AY026375 28S	-	-	-	-	-	-	-	-	-	-	-	-	-	-	-	-	-	-	-	-	-	-	-	-	-	-	-	-	-	-	-	-	-	-	-	-	-	-	-	-	-	-	-	-	-	-	-	-	-
Pocillopora sp. A JFF-2010 FR729158 5.8S-28S	T	C	A	A	A	T	C	T	T	T	C	T	C	C	A	T	T	C	G	A	T	T	C	T	T	T	T	T	T	C	T	G	C	T	G	C	C	G	C	C	G	G	G	T	A	G	C	G	G
Stylophora pistillata FR819686 18S rRNA	-	-	-	-	-	-	-	-	-	-	-	-	-	-	-	-	-	-	-	-	-	-	-	-	-	-	-	-	-	-	-	-	-	-	-	-	-	-	-	-	-	-	-	-	-	-	-	-	-
Micromussa multipunctata HQ203487 28S	-	-	-	-	-	-	-	-	-	-	-	-	-	-	-	-	-	-	-	-	-	-	-	-	-	-	-	-	-	-	-	-	-	-	-	-	-	-	-	-	-	-	-	-	-	-	-	-	-
18sF1 4(query)	C	T	A	A	C	A	A	G	G	A	T	T	C	C	C	T	C	A	G	T	A	A	C	G	G	C	G	A	G	T	G	A	A	G	C	G	G	G	A	A	G	A	G	C	T	C	A	A	A
Micromussa amakusensis AB441403 18S-28S	C	T	A	A	C	A	A	G	G	A	T	T	C	C	C	T	C	A	G	T	A	A	C	G	G	C	G	A	G	T	G	A	A	G	C	G	G	G	A	A	G	A	G	C	T	C	A	A	A
Merulina sp. TS-2013 KF492681 18S-28S	C	T	A	A	C	A	A	G	G	A	T	T	C	C	C	T	C	A	G	T	A	A	C	G	G	C	G	A	G	T	G	A	A	G	C	G	G	G	A	A	G	A	G	C	T	C	A	A	A
Stylophora pistillata AJ619843 18S-5.8S	-	-	-	-	-	-	-	-	-	-	-	-	-	-	-	-	-	-	-	-	-	-	-	-	-	-	-	-	-	-	-	-	-	-	-	-	-	-	-	-	-	-	-	-	-	-	-	-	-
Heliofungia actiniformis AM849570 18S-ITS2	-	-	-	-	-	-	-	-	-	-	-	-	-	-	-	-	-	-	-	-	-	-	-	-	-	-	-	-	-	-	-	-	-	-	-	-	-	-	-	-	-	-	-	-	-	-	-	-	-
Orbicella franksi AY026375 28S	C	T	A	A	C	A	A	G	G	A	T	T	C	C	C	C	C	A	G	T	A	A	C	G	G	C	G	A	G	T	G	A	A	G	C	G	G	G	A	A	G	A	G	C	T	C	A	A	A
Pocillopora sp. A JFF-2010 FR729158 5.8S-28S	C	T	A	A	C	A	A	G	G	A	T	T	C	C	C	C	C	A	G	T	A	A	C	G	G	C	G	A	G	T	G	A	A	G	C	G	G	G	A	A	G	A	G	C	T	C	A	A	A
Stylophora pistillata FR819686 18S rRNA	-	-	-	-	-	-	-	-	-	-	-	-	-	-	-	-	-	-	-	-	-	-	-	-	-	-	-	-	-	-	-	-	-	-	-	-	-	-	-	-	-	-	-	-	-	-	-	-	-
Micromussa multipunctata HQ203487 28S	C	T	A	A	C	A	A	G	G	A	T	T	C	C	C	T	C	A	G	T	A	A	C	G	G	C	G	A	G	T	G	A	A	G	C	G	G	G	A	A	G	A	G	C	T	C	A	A	A
18sF1 4(query)	G	G	T	G	A	C	A	A	C	C	C	C	G	T	C	C	G	T	G	G	C	G	C	C	A	T	C	G	G	C	C	G	C	C	G	A	C	G	A	T	G	T	G	C	T	T	T	C	G
Micromussa amakusensis AB441403 18S-28S	G	G	T	G	A	C	A	A	C	C	C	C	G	T	C	T	G	T	G	G	C	G	C	C	A	T	C	G	G	C	C	G	C	C	G	A	C	G	A	T	G	T	G	C	T	T	T	C	G
Merulina sp. TS-2013 KF492681 18S-28S	G	G	T	G	A	C	A	A	C	C	C	C	G	T	C	T	G	T	G	G	C	G	C	C	A	G	C	G	G	C	C	G	C	T	G	A	C	G	A	T	G	T	G	C	-	-	-	-	-
Stylophora pistillata AJ619843 18S-5.8S	-	-	-	-	-	-	-	-	-	-	-	-	-	-	-	-	-	-	-	-	-	-	-	-	-	-	-	-	-	-	-	-	-	-	-	-	-	-	-	-	-	-	-	-	-	-	-	-	-
Heliofungia actiniformis AM849570 18S-ITS2	-	-	-	-	-	-	-	-	-	-	-	-	-	-	-	-	-	-	-	-	-	-	-	-	-	-	-	-	-	-	-	-	-	-	-	-	-	-	-	-	-	-	-	-	-	-	-	-	-
Orbicella franksi AY026375 28S	G	G	T	G	A	C	A	A	C	C	C	C	G	T	C	T	G	T	G	G	C	G	C	G	A	C	C	G	G	C	C	G	C	T	G	A	C	G	A	T	G	T	G	C	T	T	T	C	G
Pocillopora sp. A JFF-2010 FR729158 5.8S-28S	G	G	T	G	A	C	A	A	C	C	C	C	G	T	C	T	G	T	G	G	C	A	G	G	G	C	C	G	G	C	C	G	C	C	C	A	C	G	A	T	G	T	G	C	T	T	T	C	G
Stylophora pistillata FR819686 18S rRNA	-	-	-	-	-	-	-	-	-	-	-	-	-	-	-	-	-	-	-	-	-	-	-	-	-	-	-	-	-	-	-	-	-	-	-	-	-	-	-	-	-	-	-	-	-	-	-	-	-
Micromussa multipunctata HQ203487 28S	G	G	T	G	A	C	A	A	C	C	C	C	G	T	C	T	G	T	G	G	C	G	C	C	G	T	C	G	G	C	C	G	C	C	G	A	C	G	A	T	G	T	G	C	T	T	T	C	G
18sF1 4(query)	A	A	G	A	T	G	A	A	A	A	G	A	A	C	T	T	T	G	A	A	A	A	G	A	G	A	G	T	T	A	A	A	A	A	G	T	A	C	G	T	G	A	A	A	C	C	G	T	C
Micromussa amakusensis AB441403 18S-28S	-	-	-	-	-	-	-	-	-	-	-	-	-	-	-	-	-	-	-	-	-	-	-	-	-	-	-	-	-	-	-	-	-	-	-	-	-	-	-	-	-	-	-	-	-	-	-	-	-
Merulina sp. TS-2013 KF492681 18S-28S	-	-	-	-	-	-	-	-	-	-	-	-	-	-	-	-	-	-	-	-	-	-	-	-	-	-	-	-	-	-	-	-	-	-	-	-	-	-	-	-	-	-	-	-	-	-	-	-	-
Stylophora pistillata AJ619843 18S-5.8S	-	-	-	-	-	-	-	-	-	-	-	-	-	-	-	-	-	-	-	-	-	-	-	-	-	-	-	-	-	-	-	-	-	-	-	-	-	-	-	-	-	-	-	-	-	-	-	-	-
Heliofungia actiniformis AM849570 18S-ITS2	-	-	-	-	-	-	-	-	-	-	-	-	-	-	-	-	-	-	-	-	-	-	-	-	-	-	-	-	-	-	-	-	-	-	-	-	-	-	-	-	-	-	-	-	-	-	-	-	-
Orbicella franksi AY026375 28S	A	A	G	A	T	G	A	A	A	A	G	A	A	C	T	T	T	G	A	A	A	A	G	A	G	A	G	T	T	A	A	A	A	A	G	T	A	C	G	T	G	A	A	A	C	C	G	T	T
Pocillopora sp. A JFF-2010 FR729158 5.8S-28S	-	-	-	-	-	-	-	-	-	-	-	-	-	-	-	-	-	-	-	-	-	-	-	-	-	-	-	-	-	-	-	-	-	-	-	-	-	-	-	-	-	-	-	-	-	-	-	-	-
Stylophora pistillata FR819686 18S rRNA	-	-	-	-	-	-	-	-	-	-	-	-	-	-	-	-	-	-	-	-	-	-	-	-	-	-	-	-	-	-	-	-	-	-	-	-	-	-	-	-	-	-	-	-	-	-	-	-	-
Micromussa multipunctata HQ203487 28S	A	A	G	A	T	G	A	A	A	A	G	A	A	C	T	T	T	G	A	A	A	A	G	A	G	A	G	T	T	A	A	A	A	A	G	T	A	C	G	T	G	A	A	A	C	C	G	T	C
[truncated: 102 more columns]
